# Supplementary material for: The multidimensional nature of aphasia recovery post-stroke
Source: Brain. 2022 Mar 10;145(4):1354–67. doi: 10.1093/brain/awab377 (PMC9128817; doi:10.1093/brain/awab377)
Supplement: awab377_Supplementary_Data [file awab377_supplementary_data.zip]

Archive with 2 entries (2 files):
- brain-2021-00607-File009.pdf
- brain-2021-00607-File010.pdf
